# Supplementary material for: Genetic diversity of BoLA-DRB3 in Latin American Creole cattle: an update of the state of the art
Source: Immunogenetics. 2025 Sep 29;77(1):28. doi: 10.1007/s00251-025-01384-w (PMC12717166; doi:10.1007/s00251-025-01384-w)
Supplement: Supplementary file 6 — (XLSX 11.0 KB) [file 251_2025_1384_MOESM6_ESM.xlsx]

## Sheet: Hoja1
		Table S1. Main characteristics of the studied populations.
Breed	Breed type	Population Sizea	Sample	Breed	Sample	Production Purpose	Environment
Argentine Creole (CrAr)	Creole	15	107	Argentina	Tucumán, Argentina	Beef	Subtropical to temperate
Patagonian Argentine Creole (CrArPat)	Creole	5	22	Argentina	Santa Cruz, Argentina	Beef	Dry forest
Bolivian Creole from Cochabamba Department (CrCoch)	Creole	125	13	Bolivia	Cochabamba, Bolivia	Beef	Highland Plain
Bolivian Creole from Oruro Department (CrAl)	Creole	125	48	Bolivia	Oruro, Bolivia	Beef	Highland Plain
Bolivian Saavedreño Creole (CrSaa)	Creole	1	10	Bolivia	Santa Cruz, Bolivia	Beef and dairy	Subtropical Plain
Bolivian Yacumeño Creole (CrYa)	Creole	1	112	Bolivia	Santa Cruz, Bolivia	Beef	Flood Plain
Harton del Valle Creole (HaVa)	Creole	1.6	66	Colombia	Colombia	Beef and dairy	Tropical plain
Lageano Creole (CrLag)	Creole		208	Brazil	Brazil	Beef and dairy	Subtropical plain
Paraguayan Pampa Chaqueño Creole (PaCh)	Creole		36	Paraguay	Paraguay	Beef and dairy	Subtropical Plain
Siboney from Cuba (SibCu)	composite breed (taurindicus)	1	50	Cuba	Cuba	Beef and dairy	Tropical
Angus (AA)	European (Taurine)	Millions Worldwide2	100	Great Britain	Chile	Beef	Temperate plain
Hereford (He)	European (Taurine)	Millions Worldwide2	49	Great Britain	Chile	Beef	Temperate plain
Shorthorn (Sho)	European (Taurine)	Millions Worldwide2	100	Great Britain	Japan	Beef and dairy	Temperate plain
Holstein (HoAr)	European (Taurine)	Millions Worldwide2	424	Netherlands	Argentina	Dairy	Temperate plain
Holstein (HoBo)	European (Taurine)	Millions Worldwide2	159	Netherlands	Bolivia	Dairy	Subtropical plain
Holstein (HoPar)	European taurine	Millions Worldwide2	127	Netherlands	Paraguay	Dairy	Subtropical plain
Gir (Gir)	Zebu	Millions Worldwide2	110	India	Bolivia	Beef and dairy	Subtropical plain
Nelore (Ne)	Zebu	Millions Worldwide2	116	Brazil	Bolivia	Beef	Subtropical plain
Nelore-Brahman (NeBh)	Zebu	Millions Worldwide2	195		Peru	Beef	Subtropical plain
		aPopulation sizes were taken from the Domestic Animal Diversity Information System (DAD-IS; https://www.fao.org/dad-is).
