# Supplementary material for: Genetic diversity of BoLA-DRB3 in Latin American Creole cattle: an update of the state of the art
Source: Immunogenetics. 2025 Sep 29;77(1):28. doi: 10.1007/s00251-025-01384-w (PMC12717166; doi:10.1007/s00251-025-01384-w)
Supplement: Supplementary file 8 — (XLSX 42.4 KB) [file 251_2025_1384_MOESM8_ESM.xlsx]

## Sheet: Hoja 1
Table S3. Comparison of the observed and expected gene frequencies for Siboney, based on its theoretical breed composition. Siboney (SibCu); Holstein (Ho); Nelore (Ne).
Allele	SibCu	X Ho	X Ne	% Ho	% Ne	Formula	Formula	Esperado	Enriquecido
BoLA-DRB3*011:04	0	0.04	0	0.625	0.375	-0.025	0.000625	0.025
BoLA-DRB3*020:01:01	0	0.04	0	0.625	0.375	-0.025	0.000625	0.025
BoLA-DRB3*020:02	0	0.08	0	0.625	0.375	-0.05	0.0025	0.05
BoLA-DRB3*027:07	0	0.08	0	0.625	0.375	-0.05	0.0025	0.05
BoLA-DRB3*023:01	0	0.1	0	0.625	0.375	-0.0625	0.00390625	0.0625
BoLA-DRB3*007:01	1	1.28	0.77	0.625	0.375	-0.08875	0.00787656	1.08875
BoLA-DRB3*057:01	0	0	0.255	0.625	0.375	-0.095625	0.00914414	0.095625
BoLA-DRB3*017:03	0	0.04	0.255	0.625	0.375	-0.120625	0.0145504	0.120625
BoLA-DRB3*043:01	0	0	0.43	0.625	0.375	-0.16125	0.0260016	0.16125
BoLA-DRB3*037:01	0	0.04	0.515	0.625	0.375	-0.218125	0.0475785	0.218125
BoLA-DRB3*042:01	0	0	0.685	0.625	0.375	-0.256875	0.0659848	0.256875
BoLA-DRB3*026:01	1	0	1.94	0.625	0.375	0.2725	0.0742562	0.7275
BoLA-DRB3*003:02:01	0	0	0.815	0.625	0.375	-0.305625	0.0934066	0.305625
BoLA-DRB3*027:05	0	0.26	0.385	0.625	0.375	-0.306875	0.0941723	0.306875
BoLA-DRB3*011:03	0	0	0.9	0.625	0.375	-0.3375	0.113906	0.3375
BoLA-DRB3*005:01	0	0.67	0	0.625	0.375	-0.41875	0.175352	0.41875
BoLA-DRB3*032:02	0	0.17	0.86	0.625	0.375	-0.42875	0.183827	0.42875
BoLA-DRB3*001:01	9	13.6	0.13	0.625	0.375	0.45125	0.203627	8.54875
BoLA-DRB3*044:01	0	0.34	0.645	0.625	0.375	-0.454375	0.206457	0.454375
BoLA-DRB3*013:02	0	0	1.295	0.625	0.375	-0.485625	0.235832	0.485625
BoLA-DRB3*048:02	0	0	1.295	0.625	0.375	-0.485625	0.235832	0.485625
BoLA-DRB3*018:01	1	2.19	0.345	0.625	0.375	-0.498125	0.248129	1.49812
BoLA-DRB3*025:01:01	0	0	1.41	0.625	0.375	-0.52875	0.279577	0.52875
BoLA-DRB3*028:02	1	0.17	0.86	0.625	0.375	0.57125	0.326327	0.42875
BoLA-DRB3*033:01	0	0	1.595	0.625	0.375	-0.598125	0.357754	0.598125
BoLA-DRB3*008:01	0	0.96	0	0.625	0.375	-0.6	0.36	0.6
BoLA-DRB3*011:01	8	13.5	0.47	0.625	0.375	-0.61375	0.376689	8.61375
BoLA-DRB3*019:01	1	0.21	0.64	0.625	0.375	0.62875	0.395327	0.37125
BoLA-DRB3*020:06	0	1.02	0	0.625	0.375	-0.6375	0.406406	0.6375
BoLA-DRB3*035:01	2	0	3.57	0.625	0.375	0.66125	0.437252	1.33875
BoLA-DRB3*045:01	1	0.51	0	0.625	0.375	0.68125	0.464102	0.31875
BoLA-DRB3*012:01	3	5.72	0.385	0.625	0.375	-0.719375	0.5175	3.71937
BoLA-DRB3*034:01	1	0.26	0.215	0.625	0.375	0.756875	0.57286	0.243125
BoLA-DRB3*020:03	1	0	0.385	0.625	0.375	0.855625	0.732094	0.144375
BoLA-DRB3*003:01	0	1.43	0	0.625	0.375	-0.89375	0.798789	0.89375
BoLA-DRB3*014:01:01	1	2.48	0.985	0.625	0.375	-0.919375	0.84525	1.91938
BoLA-DRB3*002:01	2	4.23	0.895	0.625	0.375	-0.979375	0.959175	2.97938
BoLA-DRB3*018:06	1	0	0	0.625	0.375	1	1	0
BoLA-DRB3*049:01	1	0	0	0.625	0.375	1	1	0
BoLA-DRB3*009:02	8	9.62	8.6	0.625	0.375	-1.2375	1.53141	9.2375
BoLA-DRB3*017:01	0	2.17	0.64	0.625	0.375	-1.59625	2.54801	1.59625	Ze
BoLA-DRB3*006:01	1	4.14	0.13	0.625	0.375	-1.63625	2.67731	2.63625	Ze
BoLA-DRB3*027:10	0	0	4.405	0.625	0.375	-1.65187	2.72869	1.65187	Ho
BoLA-DRB3*016:01	3	1.53	0.99	0.625	0.375	1.6725	2.79726	1.3275
BoLA-DRB3*057:02	0	0	4.505	0.625	0.375	-1.68938	2.85399	1.68938	Ho
BoLA-DRB3*031:01	0	0	4.56	0.625	0.375	-1.71	2.9241	1.71	Ho
BoLA-DRB3*029:02	2	0	0	0.625	0.375	2	4	0	Creole
BoLA-DRB3*022:01	8	0.6	27.67	0.625	0.375	-2.75125	7.56938	10.7513	Ze
BoLA-DRB3*036:01	5	0.8	4.155	0.625	0.375	2.94188	8.65463	2.05812	Ze
BoLA-DRB3*010:01	2	7.31	1.295	0.625	0.375	-3.05437	9.32921	5.05437	Ze
BoLA-DRB3*027:03	1	6.06	1.925	0.625	0.375	-3.50937	12.3157	4.50937	Ze
BoLA-DRB3*015:01	7	17	0.895	0.625	0.375	-3.96063	15.6866	10.9606	Ze
BoLA-DRB3*009:01	5	0.75	0	0.625	0.375	4.53125	20.5322	0.46875	Ho
BoLA-DRB3*028:01	0	0.26	13.57	0.625	0.375	-5.25125	27.5756	5.25125	Ho
BoLA-DRB3*020:01:02	6	0.3	0.13	0.625	0.375	5.76375	33.2208	0.23625	Ho
BoLA-DRB3*030:01	17	0.1	3.61	0.625	0.375	15.5838	242.853	1.41625	Ze
